# Supplementary material for: COVID-19: The Disease, the Immunological Challenges, the Treatment with Pharmaceuticals and Low-Dose Ionizing Radiation
Source: Cells. 2021 Aug 27;10(9):2212. doi: 10.3390/cells10092212 (PMC8470324; doi:10.3390/cells10092212)
Supplement: Supplementary file 1 [file cells-10-02212-s001.zip]

Archive with 1 entries (1 files):
- Table S1_vaccine landscape.pdf
